# Supplementary material for: Non-invasive prediction of prognostic immune subtypes in lung adenocarcinoma using PET/CT-based radiomics
Source: Front Oncol. 2026 Apr 29;16:1739125. doi: 10.3389/fonc.2026.1739125 (PMC13167541; doi:10.3389/fonc.2026.1739125)
Supplement: Supplementary Table 1 — Provides a comprehensive overview of all the cohort data. [file Table1.xlsx]

## Sheet: Sheet1
Supplementary table 1
Patient Clinical Characteristics of the Public Cohort and TMUCIH Cohort.
Characteristics	Public cohort		TMUCIH cohort
	Genomic cohort	Radiomics cohort	TKI-treated cohort	ICI-treated cohort
	(n=773)	(n=115)	(n=118)	(n=75)
Age(year)	65(35-88)	68(43-85)	61(33-83)	62(28-77)
-median(range)
Sex(male%)	0.5446	0.6609	0.436	0.7467
EGFR
-Mutated	0.1047	0.0347	1	0
-Wildtype	0.0866	0.0173	0	1
-Unknown	0.81	0.9479	0	0
Smoking status	0.6633	0.8041	0.245	0.5595
(Former/Current
Smoker %)
AJCC_pathologic_T（T1-2 %）	0.8667	0.8333	0.8167	0.5333
AJCC_pathologic_N（N0 %）	0.676	0.794	49.41	0.2667
AJCC_pathologic_M（M0 %）	0.96	0.947	0.812	0.4133
