# Supplementary material for: Non-invasive prediction of prognostic immune subtypes in lung adenocarcinoma using PET/CT-based radiomics
Source: Front Oncol. 2026 Apr 29;16:1739125. doi: 10.3389/fonc.2026.1739125 (PMC13167541; doi:10.3389/fonc.2026.1739125)
Supplement: Supplementary Table 2 — Provides the PERMANOVA test results among different batch in TMUCIH and the radiomics cohort. [file Table2.xlsx]

## Sheet: Sheet1
Supplementary table 2
PERMANOVA Test Results (999 permutations, Euclidean distance)
Batch label	Source	Df	SumOfSqs	R2	F	Pr(>F)
For Different Project in Radiomics cohort	Model	2	1.792×1022	0.001	0.055	0.973
	Residual	112	1.806×1025	0.999
	Total	114	1.808×1025	1
For Different Manufacturer in Radiomics cohort	Model	2	5.863×1022	0.003	0.182	0.857
	Residual	112	1.805×1025	0.997
	Total	114	1.808×1025	1
For Radiomics cohort and TMUCIH cohort	Model	1	3245219	0.005	1.897	0.155
	Residual	362	619200718	0.995
	Total	363	622445938	1
